# Supplementary material for: A case of large gastric polyp as an adenoid cystic carcinoma metastasis
Source: J Can Assoc Gastroenterol. 2024 Jun 19;8(4):115–6. doi: 10.1093/jcag/gwae019 (PMC12401002; doi:10.1093/jcag/gwae019)
Supplement: gwae019_suppl_Supplementary_Material [file gwae019_suppl_supplementary_material.zip]

Archive with 3 entries (3 files):
- ICMJE-coi-disclosure Kimihiro Igarashi.docx
- ICMJE-coi-disclosure Kosuke Suzuki.docx
- ICMJE-coi-disclosure Hiroaki Saito.docx
